# Supplementary material for: The Impact of Elevated Lipoprotein (a) Levels on Postoperative Outcomes in Carotid Endarterectomy: A Systematic Review
Source: J Clin Med. 2025 Mar 26;14(7):2253. doi: 10.3390/jcm14072253 (PMC11989823; doi:10.3390/jcm14072253)
Supplement: Supplementary file 1 [file jcm-14-02253-s001.zip]

Archive with 1 entries (1 files):
- jcm-3502888-supplementary.pdf
